# Supplementary material for: A Novel Peptide Reagent for Investigating Disulfide-Coupled Folding Intermediates of Mid-Size Proteins
Source: Molecules. 2023 Apr 15;28(8):3494. doi: 10.3390/molecules28083494 (PMC10142513; doi:10.3390/molecules28083494)
Supplement: Supplementary file 1 [file molecules-28-03494-s001.zip]

Archive with 1 entries (1 files):
- molecules-2323561-supplementary.pdf
